# Supplementary material for: Simple anthropometric measures to predict visceral adipose tissue area in middle-aged Indonesian men
Source: PLoS One. 2023 Jan 6;18(1):e0280033. doi: 10.1371/journal.pone.0280033 (PMC9821461; doi:10.1371/journal.pone.0280033)
Supplement: S1 Data — (XLS) [file pone.0280033.s001.xls]

## Sheet: Sheet1
Subject No.	BMI (kg/m²)	WC (cm)	VAT (cm²)
1	25.8	88.0	87.3
2	22.6	86.0	73.5		BMI = Body Mass Index
3	25.3	89.0	129.6		WC = Waist Circumference
4	23.5	85.0	93.8		VAT = Visceral Adipose Tissue
5	25.0	88.0	163.3
6	26.7	92.0	101.2
7	25.0	99.0	191.3
8	23.1	86.0	146.2
9	24.3	87.0	132.8
10	30.1	102.0	126.3
11	20.0	81.0	67.9
12	16.0	62.0	31.6
13	27.6	90.0	100.9
14	37.6	118.0	197.3
15	22.0	84.0	131.8
16	25.9	92.0	198.6
17	27.7	96.0	148.4
18	30.8	102.0	190.5
19	20.8	74.0	31.1
20	22.4	90.0	144.9
21	30.0	98.0	149.3
22	21.2	80.0	60.2
23	22.1	84.0	98.6
24	32.0	101.0	132.4
25	23.4	89.0	109.2
26	33.3	108.0	144.6
27	28.0	101.0	160.8
28	21.9	79.0	50.0
29	17.6	72.0	69.2
30	25.0	89.0	62.7
31	26.0	91.0	132.8
32	26.0	93.0	128.1
